# Supplementary material for: Spatio-Temporal Pattern and Meteo-Climatic Determinants of Visceral Leishmaniasis in Italy
Source: Trop Med Infect Dis. 2022 Oct 29;7(11):337. doi: 10.3390/tropicalmed7110337 (PMC9694427; doi:10.3390/tropicalmed7110337)
Supplement: Supplementary file 1 [file tropicalmed-07-00337-s001.zip]

Archive with 1 entries (1 files):
- tropicalmed-1923900-supplementary.pdf
